# Supplementary material for: Cell-Laden 3D Printed GelMA/HAp and THA Hydrogel Bioinks: Development of Osteochondral Tissue-like Bioinks
Source: Materials (Basel). 2023 Nov 17;16(22):7214. doi: 10.3390/ma16227214 (PMC10673417; doi:10.3390/ma16227214)
Supplement: Supplementary file 1 [file materials-16-07214-s001.zip]

Archive with 1 entries (1 files):
- materials-2652884-supplementary.pdf
